# Supplementary material for: Genomic properties and clinical outcomes associated with tertiary lymphoid structures in patients with breast cancer
Source: Sci Rep. 2023 Aug 19;13:13542. doi: 10.1038/s41598-023-40042-7 (PMC10439954; doi:10.1038/s41598-023-40042-7)
Supplement: Supplementary file 1 — Supplementary Information 1. [file 41598_2023_40042_MOESM1_ESM.xlsx]

## Sheet: Sheet1
Table S4 The list of immune-related genes were downloaded from the ImmPort
Immune-related genes
RERE
RNF165
CD049690
BC033982
PHF7
CIDEA
PAPD4
AI082173
SLC17A3
SDS
ATP6V1C2
F3
FAM71C
AK055082
BU687559
LIN52
PCOTH
GRM1
FXN
SLC9A1
PML
CR749394
CD164
DB337918
MOBKL2A
HGC6.1.1
OR1J2
GNG5
TAF15
EXTL3
CNPY3
C19orf24
GAS2L2
AA913006
C21orf33
DA442494
P2RX1
CD515666
LRR1
ATP1B2
BM668203
UBLCP1
BG236224
ADAMTSL4
BX109195
IL28B
DES
HERC2P9
BC033582
PRR16
HIPK2
SHMT2
MRPS5
SNORD36C
CHRNA6
TBC1D22A
RPL35
AI251715
ST6GALNAC4
TM2D1
RASD2
BM987095
CD364315
UBE2DNL
TFAP2D
ITGA10
LYRM5
LPPR1
MARS2
MAGEC1
PDIA6
FLJ41130
SLC25A25
BX109285
AI979035
FGFBP2
LRRC23
PNCK
CA429570
RPS24
C14orf102
AA885282
GLT8D2
AW516315
IGM1
EFCAB4A
REEP3
ECI2
BTBD3
AI808614
RBM17
LOC339524
TRNAU1AP
IL21R
AK094525
RASSF4
BM676998
PLXNB2
OR8H2
ANTXR2
GALK2
BX100078
FAM90A13
C17orf37
TMEM59
BCAN
TXNDC11
DOCK2
ARFIP1
LARGE
BE265648
PDXDC2P
RBMY1F
SLITRK3
ACMSD
KRT8
HIST2H2BF
AW299747
ADAMTS6
CREB3L2
PANX3
STATH
C6orf155
HERC2P7
CD52
SLC6A17
ARPC5
GABRA2
BM665543
YIPF1
ZNF385A
F11
BM313460
DHX35
FUBP1
AA084299
AI205959
HIST1H1T
BX119689
SLC7A1
PRDM4
LILRB1
KIAA1109
AW205955
CR743578
BC038747
LOC142937
EPCAM
2023-09-11
MCOLN3
HAUS3
AA830448
AX747287
MEIS2
MKI67
CD518619
BG760841
CISD1
LOC100500938
ZNF692
AL359560
RIPPLY2
AF092437
CEBPB
MEFV
MRPL36
GRASP
TBC1D19
HIC1
AL512751
RNF13
SCLY
BRF2
MASTL
C2orf53
LOC100130238
CLDN3
HDAC3
LYZL4
BIRC6
ZNF700
TDRD12
C1orf194
SLC14A2
MUC3B
SIX4
ZNF613
PSME4
BSG
CR740913
HINT3
AK126330
COMMD5
TEAD3
OR2G3
LOC400236
REP15
BM662626
CDH16
BC040862
BX340435
TMEM65
BX105767
BC039382
FOXP4
BQ186063
VN1R1
OR4D9
HCFC1R1
TEKT5
AW516124
BC038725
DNAJC9
FHOD1
AI216295
CMTM5
LINC00229
BM931785
LOC400238
GPR128
BC043520
ANO2
BX118161
DARC
ZNF318
RAB25
FAM83B
LRRC8C
ZFP62
GAGE8
NDUFA3
BF515229
GPR152
MRFAP1L1
AK001794
EEPD1
ARSH
FANK1
EEF1E1
DPYSL4
ITPRIPL1
AW303284
ZNF589
DUSP13
SCAMP2
ALS2CR4
C11orf31
DCN
AK057885
DEFB136
OR2AE1
DB005376
RAB6C
COPB2
CR608907
ENO2
C12orf43
AA766245
ZBTB2
DB180818
FAM149A
PM20D2
SLU7
AI184612
BUD13
MAML2
TAT
DB337234
NECAB3
LOC100128563
FEZF1
CCDC85C
KIAA1797
AI367217
TTTY18
AW243302
PIGR
PURA
CRB1
KRT76
BX105574
CK301068
LOC100128571
WNT2
AW104927
FAM177B
GSTM1
MTHFSD
BI559828
C7orf28B
CD40LG
AI864308
TTC23L
TTYH1
TCOF1
LCE1B
ADCY7
C14orf184
AW449342
DB312205
GLIS1
FAM84B
C3orf39
SLC30A2
C15orf21
FAM165B
RPL11
KIAA1432
NRN1L
AU311380
DNAJB1
AB062488
PUS1
NCALD
AK054674
MAPKAP1
BX112697
IFT80
ABCC3
PTDSS1
CPVL
CTH
AV731331
BOLA2B
AARSD1
AI223955
ARHGAP33
NDN
GCSH
RAD51AP2
ELAC2
C16orf79
RFXANK
DRD5
GLIS2
NR_024104
ANTXR1
C8orfK29
KCNJ8
AASS
CST8
BM009483
OCRL
C7orf42
LOC285045
IL34
MAPK1IP1L
PSMD3
PCDHGC3
LOC646999
AW075303
SPAG11A
URM1
KCNJ4
RARS
ZFAND2B
NFRKB
RTN4RL2
NUCB2
BF507633
DB027866
PLOD1
BX119820
NAG20
GAL
OTUD5
AA935895
STX11
BM673749
AW976634
GRXCR2
LOC100128239
KIAA1647
PCP4L1
AK095534
DENND1A
NAT14
AW341872
NSUN5B
PLXNC1
ZNF251
TMEM220
VIPR2
GLRB
AFG3L1
KLRF1
OR2A25
GLA
GPX1
PRR7
C17orf67
LXN
ZNF217
MLL2
FKBP10
AA704293
AAAS
RELL2
KCNJ2
GGTLC1
TRHR
ACAP2
BE351020
FTHL17
GJA5
FBXL12
SUGP2
UPF3A
JTB
AI863643
C10orf108
ACBD4
BQ184623
STAC2
BX103480
CR736855
UGT3A1
TCL1A
BX089531
C14orf37
AA506051
TIGD3
AA658833
NR5A1
AI807256
C16orf46
ZNF214
AA780066
PKD2
TDG
LY96
NAP1L4
CDX1
C6orf201
COL8A2
ETV4
SLC22A24
FLJ13224
AGGF1
CHID1
C19orf29
UGT2B11
OR4M1
AI625535
AGMO
LOC100506810
HIST1H1A
LYPLA1
SLC26A10
KRTAP9-4
CLCNKB
FRAT1
DA821820
FAM151B
C21orf34
CYP4F8
GABRR3
OR4C11
TCRBV7S1A1N2T
AA577794
C14orf45
AW295130
TP53I11
NDUFS7
AX747015
WAS
DB046767
NOL3
CN271561
MREG
C21orf58
NTS
AKR7A3
FAM54A
FGFR4
AW293732
BC101986
AI962959
REC8
CD722363
IQCG
DA301482
BM989698
RGPD3
AA983865
CUL1
CCDC50
MRPL42
AW272084
RNF144B
RABAC1
CAPN2
CCDC72
TCIRG1
TM9SF4
PCK1
MTCH2
TAS2R3
WDR6
CR605870
CIB3
AI673691
UNQ5810
GAS6
FT002
N4BP1
SERHL2
C1orf167
BAIAP2
AI140065
C6orf170
C6orf59
DCAF12L2
UBA5
NUDT14
CGNL1
MOBKL3
SYT5
LOC729264
UBIAD1
GLTPD1
EML4
BX108364
BCL10
NXPH3
EFR3A
TRAM1
BE466224
ARHGAP9
KIAA1199
ONECUT2
HSP90AB3P
BM676788
ESRP2
BTG4
CHST11
CALCR
C12orf29
BM676336
PARD6G
MCM3AP
UBE2MP1
DA647265
RUFY3
BMF
LDHC
FILIP1L
DA598274
BLOC1S1-RDH5
FAM183A
MAGOHB
SYMPK
SGK494
NEK3
CSTA
ZNF890P
RAC2
SLC25A34
GPR83
BC031668
AK097508
GLI3
TCEA1
ASS1
TERF1
ITGB1
SLC12A9
BF593206
NEURL
BU633800
S100A16
GSS
C11orf40
PATE2
OR2T35
AV700714
PLA2G2C
BX954200
AI950657
SNTG2
NDST2
LOC100287227
ARHGAP44
SUSD2
GEMIN7
DB348362
AW105202
C3orf57
MAPK14
NPL
TSPAN4
USO1
KIAA0368
S100A11
SYK
LOC100127983
EFS
ANKAR
TM2D2
SLC16A3
ADAM23
ZNF394
BCL2L15
ESRP1
MYH1
IL2RA
CDCA5
PHF5A
C21orf94
KIAA1958
C20orf96
AGA
IFT172
CCDC11
MT1H
BM789063
ASB9
HSF2
FAM150B
BM681618
AI369563
APCDD1L
EIF4H
GALNTL4
ZC4H2
PDE1B
LCK
FAAH2
ZCWPW2
CD515724
MRTO4
HDHD1
DPH2
PDE10A
BX119024
BX093762
ZNF174
KIAA0146
BQ001945
TMPRSS2
BX106620
NDE1
AK097401
IDS
C5orf62
DDX3Y
HDAC6
SH3BP1
OLFML1
DB338976
TAS2R14
RNF19B
KLHL20
RTP2
GPR107
CTTN
HYI
SNX11
IGFN1
AA912914
CA849148
OR5B2
OR8G5
AK057388
IL9R
STAT2
METTL19
FUT9
EDIL3
AI991361
GSTA4
CCDC125
RNF122
BQ429228
PPFIA1
FCGBP
AI671709
PEX1
TRV3J34
BAG5
ZDHHC5
NLE1
MED21
BE326771
RNASE6
ARL8B
ADC
C16orf5
CA310441
IDH3GL
PGGT1B
BF515074
YPEL3
PTPRZ1
BE463771
SLAIN1
C19orf22
SMARCB1
DUSP15
KBTBD6
ZNF142
MANSC1
BI906046
PSME1
SEC24B
AA025808
DPEP1
SCNN1D
ABHD14B
IRF8
SEC11C
BX647084
RBM33
TP53BP2
ANKRD53
S100A3
CA389185
C1orf135
UXT
AI948772
ZNF706
LOC389493
MAP1S
DB341941
FAM108A1
ACBD5
FNDC4
BX094072
OSGEP
MMP10
DB303607
HS6ST1
CA311519
AX747098
MAN2C1
THAP10
HECTD3
UBA1
PKHD1L1
AW301012
SLC24A3
C21orf7
BU620605
HSPH1
AI866653
N51987
PPP2R5C
TRIM42
BQ432570
FABP4
OR8G1
AB074280
IRF3
TRANK1
BQ025014
DB041535
DOCK6
MID1IP1
TIGA1
PHOX2A
NUDT12
AW193886
MSH3
LOC441052
CA12
SLITRK2
NTN1
AW070198
AMPD3
SLIT1
SMAD1
FAM83D
CALR3
PMS2L5
EIF4G1
TAS2R5
YTHDC2
ROBO4
LOC100133161
NTNG2
C10orf26
ZNHIT6
BU596066
SLC26A6
UGP2
DNTTIP2
MYOCD
C1orf113
MAGEB10
OSCAR
BANF1
BC033938
SORT1
MTMR6
2023-09-13
KGFLP1
TPT1
LHX5
GPR12
BC031092
AL133009
CCDC69
TMEM204
AI143882
HSPA7
MELK
BM975708
TCR-alpha
BU619952
BX102473
SMAP1
SYNE2
BQ022151
BM666794
DDX39B
BX118491
GPR89B
CR622072
AK056625
LOC340515
PKM2
POTEE
RPP40
KDELC1
ADCY10
ANAPC7
CLEC16A
AA903082
C13orf15
MBNL1
LSM10
FXYD6
F09070
APOBEC3H
CR624623
C9orf3
TSSC4
BP396468
AA668234
C6orf192
BM691906
TUBA3C
CA312752
C16orf13
ZNF282
SEMA6B
BX102688
B3GALNT2
TRH
LOC284009
CSPG5
AW518277
CARS2
NCOA1
HMBOX1
BX115950
LMX1A
PCDHB14
CD365222
DPH5
ZNF268
AQP9
BG196443
GRP
EIF3C
CCDC150
KDSR
AI806004
SULT6B1
ARHGAP17
DGAT2L6
IFNA13
RASA3
HERV-V2
PLOD3
EBAG9
ERGIC3
BU740362
DA489076
RHOH
AGTR1
DA853558
MYOM1
NIPAL1
CB119565
PTPRB
AW291634
SHISA5
ZDHHC11B
BBS5
APRT
S1PR1
IFNA4
BG201242
TBC1D15
BC036695
LOC644172
RUNDC3B
OR11A1
NEK10
GCH1
CV327462
SCUBE3
AI580150
AI001814
PHGDH
ZNF483
BX116984
CWF19L1
RABEP1
BI491369
DKFZp667M2411
BX098874
OR8K1
MGC57346
MORC3
CAND1
AI470780
SYT14L
AA688078
RP1-177G6.2
AI051664
CD163L1
DLGAP5
KLHL11
MRGPRF
ZBTB7A
BX105859
AF339811
BU633077
HSFY1
IL1R1
CTSB
PPM1F
AI608858
LOC100507470
BX110903
GEMIN6
AK001020
AK022085
PMEPA1
AI051233
ZNF658B
CABIN1
BM686390
FBXO42
BQ721086
AW512131
RNF216L
AL043551
MEOX2
SOX1
NHEDC2
OR5AK2
SH3BP5L
TCF7
GFRAL
FAM176A
PHC3
APOB
SCAND1
AA992213
ACCN1
SLC10A6
ANXA3
BM801739
LRP11
AK125467
DHX36
GUCY1B2
TM6SF1
LAS1L
SSTR1
AK094945
ANKRD37
SULT1A4
OAS2
PAIP2
DGCR14
SGTA
ZACN
BU686130
RAB39B
C15orf41
GOSR1
CEP135
CPSF6
ECE1
GABPA
AK095968
BX647243
AI015014
AI220161
BM563321
AI346907
AX746596
TMEM8A
PITHD1
RFX2
BX105524
KRT84
AK311398
SLC7A5
CD517297
UBE2N
BE858809
HLA-DRA
GLYATL2
MUM1L1
ZNF230
ASB17
AKAP14
OBFC2B
MEGF10
DB350157
RFNG
AI277451
MOAP1
ZNF311
AK125440
SLMAP
TPO
ACTR8
GADL1
CCAR1
CRNKL1
TRAT1
AP4E1
CHST10
AI344019
FRAS1
BX108587
GBAS
AX748125
BQ899003
LOC100134259
BAALC
AK128708
ACTN4
AI150015
RCHY1
RAG2
VPS41
CRISPLD1
MATN4
SGSM3
SH2D3C
AK127804
RNASE9
RPRD1A
BF027154
PCDHA2
NR2C1
PIP4K2B
GCK
BX094716
MMD2
GPER
HIAT1
BM987718
STRA13
AIFM2
GTF3A
NCOR1
NMBR
DNAL4
IL33
TMEFF2
COL4A5
AGXT
IL1RAPL2
AK097585
TRABD
SLC25A16
AK130049
HOXB1
DB329768
OR4P4
DKFZp666C094
LAMTOR1
C3orf65
DGCR8
BF507608
KERA
LZTR1
THSD1
KIAA1409
POM121L2
BF476099
ARHGAP11A
PRPSAP2
EBNA1BP2
BU742571
KIAA0889
GDAP1L1
PROCR
PITPNM3
FAM124B
AK123312
BG107423
LOC595101
SNTN
BX112805
AW451093
TEX12
BE173449
GPR81
FAM113A
DB344999
RNF185
FAM125A
SENP5
CDCA4
TTC3
SGMS1
TMEM117
BF513644
CR626046
AI589879
BX110351
TRIM5
FOXD4
SHH
RNPS1
AV654273
ZBTB49
KRTCAP3
HRK
QSOX2
TNMD
AOC3
EIF2C2
SNPH
CD299155
TMPRSS7
KRTAP2-2
MYSM1
AI476190
EYA3
DB337475
LEUTX
KY
FGF2
LOC646851
AARS
DB337375
SLC1A7
AI251369
AK125985
SLC6A15
SRSF10
JPH3
ST7OT4
IAPP
HIST1H2BD
POLD1
DNASE1L3
KRTDAP
DB163269
C6orf72
ASTN2
PFDN2
AI801879
GAS1
BRAT1
MPPE1
AI654351
H06554
GUCY1B3
KLF6
CN430296
KIT
AI927191
LHFPL2
RIPK3
H88908
DB336657
TMEM11
BF526556
AA399560
MAP9
RIOK3
AW263918
INSIG1
TEX28
NKAP
C6orf1
RABGAP1L
C9orf84
CD237917
BX093007
AK096522
TROVE2
NAV3
BF515487
PNRC2
LOC400043
CRMP1
BG195167
KRTAP27-1
AW439988
KLRC2
PPP3R2
RHOBTB1
REPS1
PCDH7
ZNF138
BQ006833
GIN1
VIP
AI887987
AMPH
BF507774
SDHA
ITPA
FLJ44054
SRR
BX090375
AI073507
BQ006477
SRGN
BEGAIN
BX091805
BM991113
MUC2
AW298632
FEZ2
BX537950
CR748447
CA314627
KCNS2
RGS14
SNX19
ADNP
CTDSPL2
C2orf27B
HEBP1
GRTP1
ZNF160
KRTAP10-2
BM679513
COASY
MKRN2
AJ292264
SLC25A19
DDIT4L
BE439556
BC027486
AI693528
B3GNT2
AW663517
TMEM80
SPATA7
BF739944
LOC440905
DA271864
TMEM51
BM674570
DECR2
ZNF2
OR1N1
AK056311
BX110547
SLC35A4
CR625631
HCRT
BC043219
IFITM5
FADS2
G6PC3
LOC283116
IDO1
SPTB
C6orf174
BX093206
CNOT3
NRBF2
KCNRG
MGC26484
C9orf82
TRRAP
NOP16
AW450793
SPANXD
AI125253
CFH
BX091227
PRAMEF10
PRSS30P
AW300122
AXDND1
BG566739
AA994541
BQ128203
LACRT
SLC36A4
BX103254
RPL27A
CHORDC1
PPPDE2
SPSB2
NEBL
TTLL3
RPL23
ZFYVE21
CCL15
SLC31A1
HCN4
BX115682
GAL3ST2
AK001919
RBM28
AI890346
KIAA0195
SRSF6
IMAA
CEP170
RFXAP
AI221087
AW514448
CSNK2A1
SRSF1
LOC100129407
BAMBI
C21orf84
U85991
CACNG5
AA631767
LIFR
AY742823
XRCC6
APBA1
D60364
BC036630
ACADM
AK300387
SCMH1
TMCO4
ZNF717
SEMA3B
FAM187B
MRPL14
MYCN
NLN
LY75
CHD4
NRBP1
SHROOM4
RYR3
CTNNBIP1
TAF7
LOC389333
CK430712
NIPSNAP3B
BQ448415
HOXB9
NPTN
NDUFAF4
CABP1
BX117393
NLRX1
NCRNA00111
AL044207
ZNF211
TEX264
BX088780
KCTD1
ENGASE
BC039367
GLT8D1
ABCA3
TOR3A
TRIP10
MIAT
DB034608
KRT81
SPAG8
CK299152
AI619989
PHRF1
AK131040
DNAJC30
FAM120A
ZNF57
MED8
HIST1H2BG
AL832444
C2orf67
DDX50
RPL31
DA101838
BC101234
AW002562
TRIM49L1
HSPA9
PCF11
ARC
AI972591
NDUFS2
BX100997
FAM154B
AI218366
AI015182
WDR53
MPPED2
PECAM1
BI770211
CELA3A
CDK9
ORM2
LOC338797
GPR25
DLGAP3
ACVR1C
C18orf21
CHCHD6
BAZ2B
MAPK12
KRTAP17-1
SOX10
C1orf84
WIPF2
CA418447
AA993600
U10509
BG231675
C20orf70
AK124056
BX109176
AB231741
BX105120
SRSF7
BQ005539
MIXL1
CPB2
XAF1
DB337904
MOSPD2
2023-09-07
C21orf99
ALG9
HMGXB4
PTK2
WFDC10A
BX110350
ANKFY1
SDHALP1
DDX49
TRUB1
GNG10
PTPRG
2023-03-11
TSC2
FATE1
IFNAR2
PGBD4
PSMD2
DNAJC11
PPM1H
CXCR7
WWP2
LOC641518
NSUN5
DPYS
PNPLA8
MRPL44
APEH
IRF2BP1
HBG1
NPVF
BQ772743
AHNAK
CCNL1
BX111436
CB267901
QRICH1
IGLL3P
MT2A
AQP1
VGLL3
GNG3
AK024380
PTPN14
SPATA2L
C10orf128
ZNF225
BX641445
BG459947
SPANXN3
AK021903
CAPN13
HIST1H2BC
GPC6
DA691010
TSPAN7
AKAP10
SLC39A7
BX095239
MTMR3
HACL1
HAO2
BX088949
MTX2
GOLT1A
PARD6A
CD53
SNRPF
BM008292
SRSF12
AI833139
AI810173
CACNG1
CTAGE5
XCL1
CR745374
RAB9P1
SLC25A12
FAM194B
MAD2L1BP
KLK3
PLIN2
AI743412
INO80B
KLLN
AK057073
ZNF818P
BX089397
IFNA5
BM055389
DUSP12
THOC4
BQ687367
ROPN1B
XAGE5
AI698801
AA907671
KRTAP15-1
BU739613
BC033321
AI122722
CA2
ID4
CLCN1
PP14762
RNF7
CF891621
CARM1
PTMA
IPO8
TESK2
KIAA1755
RPS17
PRSS50
SDCCAG8
AA772459
CHMP4A
SLCO1C1
CCRN4L
FAM55C
RABEPK
AI916641
CENPJ
TBX1
STON2
THAP5
AI371718
HIST2H2BC
PPM1L
AI380236
PPA2
JAK3
BU675452
WIT1
BF063265
TMEM165
KIAA1549
CCDC132
BRSK2
BX096383
PRRC2C
SIGLECP3
AK097493
AA428614
KIAA1804
BGN
AKAP4
BF514696
AK056855
NUDT8
MGC70870
DB338929
AA883305
EFCAB7
RHBDL1
CBY1
SLC9A9
AP4B1
SCRT1
THEG
ELK1
BX096685
FOXD2
BX112116
CXXC4
AK127961
RPL27
BX953260
AA868511
LPIN2
CBWD1
CB045079
C7orf43
TOR1AIP2
MFSD1
DECR1
PSMB5
ELK4
AMZ2
GDF11
VEZF1
BU187959
ZIC2
RPL18A
VOPP1
RASSF9
AA057856
TSGA13
LOC285141
PKIA
HIST1H3G
CDC6
NFE2
AK097190
FAM175B
CYB5B
FER
RAB40B
TFDP1
AA904634
DB339409
ARHGAP22
PRSS22
LRRK1
AA013027
ARHGEF7
SFTPC
BCOR
TRIML2
WDR31
RNF208
KLHL35
AI935777
AA420798
CDS2
ALDH1A2
LOC643714
KLHL29
BX092776
ZNF404
RRM2
MMP2
INPP5A
ZNF815
ATXN3
AW274498
ESYT2
LOC493754
ISYNA1
PAPD5
AI334326
OR4K15
AADAT
CK001807
C9orf85
OXER1
TNFRSF18
FCGR1C
NOTCH2NL
GNRHR2
CB306196
PET112L
ZNF385C
SUMO2
AA829074
LOC149837
AI203056
SLC4A3
PCSK1
HPCAL1
HYOU1
TMEM79
GNL2
DMGDH
SAMD11
TUBB6
STK31
MAGE-E1a
RASAL3
FAM100B
ANKRD44
MC1R
BX089964
RLF
BC032898
REEP5
BQ006370
TAOK2
AW205612
ANKRD49
PRHOXNB
CD365368
KRT39
IFT52
KRTAP24-1
AW072342
TMEM216
AGBL4
CLK1
D60386
BX954254
FAM66B
PJA2
DA174224
BX095819
AA188598
BE671774
LCT
NLRP12
FLJ16423
AI732858
RNF11
USP15
CNNM1
MRPL20
CCDC99
BC032914
AMACR
RAI1
TIMM23
SAP30BP
BX104800
MYEF2
KIAA1324
LOC100630918
LOC151121
UNC5C
ATP8A1
TIGD5
ZIK1
NDUFB3
LRFN5
CPA4
DBF4
AI220532
UBE4A
IL1F8
AW004814
BU569799
ZFR2
OR2A7
C17orf46
AK097900
PRDX5
CSTF1
LYZL6
LOC441179
LGALS8
CASC1
CA773219
PPAPDC1B
DB336183
PCCB
UOX
TRIM16
OR1J1
NPC2
TBL1XR1
LOC285768
STEAP4
WFIKKN1
ZNF254
TCTA
ZNF497
PCDHB8
KDELR3
PXMP2
AA470148
SOS2
AI215472
TMPRSS3
PVRL3
GABRA6
KHK
LANCL3
CCT5
TMEM50A
tMDC II
KCNS3
NOP2
TRIM41
ZDHHC18
AW001004
LOC338620
TMEM88
AY660579
NCAN
HTR1F
DA673250
OR51B6
GAB2
DAZ2
CXCL5
RSAD1
CX868806
CEMP1
ZDHHC6
LRP5L
H96229
UTY
ASCL4
FCHSD2
TIMM8B
DQ895289
SMYD3
OVCH2
ENPP5
LOC100505518
COX7A2
NAGLU
OR2S2
NMRAL1
KRT4
HLA-DMA
SSH3
SYNPO2
NUP62
GRIPAP1
HLF
LONP1
SLC2A13
HNRNPH1
AL039826
LOC284751
NDNL2
DEFB124
AI184572
BX089065
CCDC147
FAM86A
INO80E
DAMS
ZNF574
FASTKD3
TMEM53
C1GALT1
C9orf79
BC039338
ILKAP
SNX1
DB305492
CLIP2
SLC44A5
BC038570
PHF20L1
PDE8B
AI763195
ZDHHC12
SFTPA2
RAI2
BX099142
TTC21A
AW291503
LRDD
MS4A8B
AIM1
OR10J3
NOXO1
PCNXL3
PRR15
AI732747
DA695910
KCNK16
AW452252
WFDC12
DQ658414
DB344906
SLC41A1
AI732761
OR10V1
LOC402176
BM142657
CELF3
NDUFS4
AW085729
DSG3
PPARGC1A
PTH2
PRR12
DFNA5
PRRX1
CN294310
FLG
DKFZp686O16217
KLHL26
FAM9A
VASH1
TMEM87B
OLFM2
HIP1
FLNC
PSMB4
SLC16A8
AW340754
ATM
SYCP1
BX648922
ADCY1
TYW1B
ANKZF1
PIGC
ETFDH
CK299647
AK054921
SNED1
C1orf65
B3GALNT1
DEFB4A
SMAD6
C13orf34
IRF2
BU741771
AOC2
TRIM7
BF515089
COX7B2
FAM101B
BE299461
SLC44A4
HIST1H4J
CHRNA9
BFAR
DHH
REV3L
BM711518
IFNA1
KRTAP21-1
CENPB
LOC729852
DUSP22
GEFT
SKA2
BF431970
BM684824
FAM193A
ELAVL3
EVX1
TNFSF14
LOC100129894
ZSCAN29
PSMB2
RASA2
GSDMD
CLDND2
IRGC
FYN
BC038776
HECTD2
COBL
PARK7
HES6
AI939427
IKZF2
BX103636
OR1L1
THOC3
TRPV3
ANKRD30B
ELL2
LRAT
MZT2B
LPA
ZNF580
DDX1
AL700129
CHN1
STARD3
FRMD5
BI838911
ZDHHC9
PGS1
HECA
OR6K2
NUDT17
NUDCD2
APOBEC3F
RBPMS
C11orf1
PRTG
[truncated: 22,370 more rows]
